# Supplementary material for: Characterization of lysine crotonylation-related lncRNAs for prognostic assessment and immune response in glioma
Source: Front Pharmacol. 2025 Jun 30;16:1573694. doi: 10.3389/fphar.2025.1573694 (PMC12256513; doi:10.3389/fphar.2025.1573694)
Supplement: Supplementary file 1 [file DataSheet1.zip]

Archive with 6 entries (6 files):
- Supplementary Table 5.xlsx
- Supplementary Figures.docx
- Supplementary Table 1.xlsx
- Supplementary Table 2.xlsx
- Supplementary Table 3.xlsx
- Supplementary Table 4.docx
