# Supplementary material for: Characterization of lysine crotonylation-related lncRNAs for prognostic assessment and immune response in glioma
Source: Front Pharmacol. 2025 Jun 30;16:1573694. doi: 10.3389/fphar.2025.1573694 (PMC12256513; doi:10.3389/fphar.2025.1573694)
Supplement: Supplementary file 1 [file DataSheet1.zip › Supplementary Table 5.xlsx]

## Sheet: Sheet1
ID	Group	Gender	Age	Tumor Grade	IDH status	1p/19q codeletion	RiskScoreGroup	Status (1=dead)	Survival Time (days)
P01	Tumor	Female	42	II	IDH1mut	codel	Low	1	456
P02	Tumor	Male	69	II	IDH1wt	codel	Low	1	1795
P03	Tumor	Female	47	III	IDH1mut	non-codel	Low	0	1825
P04	Tumor	Male	72	III	IDH1wt	codel	Low	1	1806
P05	Tumor	Male	20	II	IDH1mut	codel	Low	1	361
P06	Tumor	Male	73	IV	IDH1wt	codel	Low	1	1080
P07	Tumor	Male	33	III	IDH1mut	codel	Low	0	1773
P08	Tumor	Female	56	III	IDH1mut	codel	Low	0	1825
P09	Tumor	Female	67	IV	IDH1wt	codel	Low	0	1825
P10	Tumor	Female	59	II	IDH1mut	non-codel	Low	1	408
P11	Tumor	Male	45	III	IDH1wt	non-codel	Low	1	1825
P12	Tumor	Male	68	IV	IDH1mut	non-codel	Low	0	1825
P13	Tumor	Female	42	II	IDH1wt	codel	High	1	1018
P14	Tumor	Female	63	II	IDH1wt	non-codel	High	1	372
P15	Tumor	Male	65	III	IDH1mut	non-codel	High	1	470
P16	Tumor	Female	27	III	IDH1wt	codel	High	1	1164
P17	Tumor	Male	18	III	IDH1wt	non-codel	High	1	222
P18	Tumor	Male	45	II	IDH1mut	non-codel	High	1	1215
P19	Tumor	Male	62	IV	IDH1wt	codel	High	1	1043
P20	Tumor	Male	54	II	IDH1mut	non-codel	High	0	1825
P21	Tumor	Female	78	III	IDH1wt	non-codel	High	1	1076
P22	Tumor	Male	31	IV	IDH1mut	non-codel	High	1	350
P23	Tumor	Male	32	III	IDH1wt	codel	High	1	189
P24	Tumor	Female	71	IV	IDH1wt	non-codel	High	1	496
