# Supplementary material for: Characterization of lysine crotonylation-related lncRNAs for prognostic assessment and immune response in glioma
Source: Front Pharmacol. 2025 Jun 30;16:1573694. doi: 10.3389/fphar.2025.1573694 (PMC12256513; doi:10.3389/fphar.2025.1573694)
Supplement: Supplementary file 1 [file DataSheet1.zip › Supplementary Table 1.xlsx]

## Sheet: Sheet1
id	Age	Gender	Grade	IDH status	1p/19q codeletion	MGMT promoter status		Survival (months)	Vital status (1=dead)
TCGA-CS-4938	<=60	female	G2	Mutant	non-codel	Unmethylated		4.69825	0
TCGA-CS-4941	>60	male	G3	WT	non-codel	Methylated		7.68805	1
TCGA-CS-4942	<=60	female	G3	Mutant	non-codel	Unmethylated		43.8613	1
TCGA-CS-4943	<=60	male	G3	Mutant	non-codel	Methylated		18.1359	0
TCGA-CS-4944	<=60	male	G2	Mutant	non-codel	Methylated		10.6121	0
TCGA-CS-5390	<=60	female	G2	Mutant	codel	Methylated		64.5927	0
TCGA-CS-5393	<=60	male	G3	Mutant	non-codel	Methylated		40.1487	0
TCGA-CS-5394	<=60	male	G3	Mutant	non-codel	Methylated		0.0985647	0
TCGA-CS-5395	<=60	male	G2	WT	non-codel	Unmethylated		20.9943	1
TCGA-CS-5396	<=60	female	G3	Mutant	codel	Methylated		9.95503	0
TCGA-CS-5397	<=60	female	G3	WT	non-codel	Unmethylated		6.37385	1
TCGA-CS-6186	<=60	male	G3	WT	non-codel	Unmethylated		17.6759	1
TCGA-CS-6188	<=60	male	G3	WT	non-codel	Unmethylated		23.8198	0
TCGA-CS-6290	<=60	male	G3	Mutant	non-codel	Methylated		17.9388	0
TCGA-CS-6665	<=60	female	G3	Mutant	non-codel	Methylated		12.4192	0
TCGA-CS-6666	<=60	male	G3	Mutant	non-codel	Methylated		8.47656	0
TCGA-CS-6667	<=60	female	G2	Mutant	non-codel	Methylated		7.55663	0
TCGA-CS-6668	<=60	female	G2	Mutant	codel	Methylated		8.0166	0
TCGA-CS-6669	<=60	female	G2	WT	non-codel	Unmethylated		7.39235	0
TCGA-CS-6670	<=60	male	G3	Mutant	codel	Methylated		6.60383	0
TCGA-DB-5270	<=60	female	G3	Mutant	non-codel	Methylated		97.809	0
TCGA-DB-5273	<=60	male	G3	Mutant	non-codel	Unmethylated		81.9073	0
TCGA-DB-5274	<=60	female	G3	Mutant	codel	Methylated		75.2049	0
TCGA-DB-5275	<=60	male	G3	Mutant	non-codel	Methylated		47.9024	0
TCGA-DB-5276	<=60	male	G3	Mutant	non-codel	Methylated		72.8722	0
TCGA-DB-5277	<=60	male	G3	Mutant	non-codel	Methylated		50.8265	1
TCGA-DB-5278	<=60	male	G2	Mutant	codel	Methylated		50.1366	0
TCGA-DB-5279	<=60	male	G2	Mutant	codel	Methylated		44.4855	0
TCGA-DB-5280	<=60	male	G2	Mutant	non-codel	Methylated		36.5346	0
TCGA-DB-5281	>60	male	G3	Mutant	non-codel	Methylated		78.2275	0
TCGA-DB-A4X9	<=60	female	G2	Mutant	non-codel	Methylated		30.0622	0
TCGA-DB-A4XA	<=60	male	G2	Mutant	codel	Methylated		10.2836	0
TCGA-DB-A4XB	<=60	male	G3	Mutant	non-codel	Methylated		12.7148	0
TCGA-DB-A4XC	<=60	male	G2	Mutant	non-codel	Methylated		27.5981	0
TCGA-DB-A4XD	<=60	male	G3	Mutant	non-codel	Methylated		27.0067	0
TCGA-DB-A4XE	<=60	female	G3	Mutant	non-codel	Methylated		18.8259	0
TCGA-DB-A4XF	<=60	female	G3	Mutant	non-codel	Methylated		18.3659	0
TCGA-DB-A4XG	<=60	male	G3	Mutant	codel	Methylated		72.905	0
TCGA-DB-A4XH	<=60	female	G2	Mutant	codel	Methylated		12.5834	0
TCGA-DB-A64L	>60	female	G2	Mutant	codel	Methylated		11.0064	0
TCGA-DB-A64O	<=60	male	G2	WT	non-codel	Unmethylated		18.8259	0
TCGA-DB-A64P	<=60	male	G3	Mutant	codel	Methylated		16.7889	0
TCGA-DB-A64Q	<=60	female	G2	Mutant	codel	Methylated		5.97959	0
TCGA-DB-A64R	<=60	female	G2	Mutant	codel	Methylated		16.066	0
TCGA-DB-A64S	<=60	male	G2	Mutant	non-codel	Unmethylated		15.4089	0
TCGA-DB-A64U	<=60	female	G2	Mutant	codel	Methylated		27.7952	0
TCGA-DB-A64V	<=60	male	G2	Mutant	codel	Methylated		14.719	0
TCGA-DB-A64W	>60	female	G3	Mutant	codel	Methylated		13.6348	0
TCGA-DB-A64X	<=60	female	G3	Mutant	non-codel	Methylated		10.9078	0
TCGA-DB-A75K	<=60	female	G3	Mutant	codel	Methylated		7.39235	0
TCGA-DB-A75L	<=60	female	G3	Mutant	non-codel	Methylated		6.43956	0
TCGA-DB-A75M	<=60	male	G2	Mutant	non-codel	Methylated		10.2836	0
TCGA-DB-A75O	<=60	male	G3	Mutant	non-codel	Methylated		30.7193	0
TCGA-DB-A75P	<=60	female	G2	WT	non-codel	Unmethylated		3.81117	0
TCGA-DH-5140	<=60	female	G3	WT	non-codel	Unmethylated		19.9429	1
TCGA-DH-5141	<=60	male	G3	Mutant	codel	Methylated		31.8035	0
TCGA-DH-5142	<=60	male	G3	Mutant	non-codel	Methylated		30.2922	0
TCGA-DH-5143	<=60	male	G3	Mutant	non-codel	Methylated		14.3904	0
TCGA-DH-5144	<=60	female	G3	Mutant	codel	Methylated		8.0166	0
TCGA-DH-A669	>60	male	G3	Mutant	codel	Methylated		30.1937	1
TCGA-DH-A66B	<=60	male	G3	Mutant	non-codel	Methylated		42.0214	0
TCGA-DH-A66D	<=60	female	G3	Mutant	non-codel	Methylated		15.7375	0
TCGA-DH-A66F	<=60	male	G2	Mutant	codel	Methylated		17.1831	0
TCGA-DH-A66G	<=60	female	G3	Mutant	non-codel	Methylated		3.84402	0
TCGA-DH-A7UR	<=60	female	G3	Mutant	codel	Methylated		54.2106	0
TCGA-DH-A7US	<=60	male	G2	Mutant	codel	Methylated		10.2179	0
TCGA-DH-A7UT	<=60	male	G3	Mutant	non-codel	Methylated		6.57098	0
TCGA-DH-A7UU	<=60	male	G3	Mutant	non-codel	Methylated		3.44976	0
TCGA-DH-A7UV	<=60	male	G3	Mutant	non-codel	Methylated		6.20958	0
TCGA-DU-5847	<=60	female	G3	WT	non-codel	Methylated		18.0045	0
TCGA-DU-5849	<=60	male	G2	Mutant	codel	Methylated		14.5547	0
TCGA-DU-5851	<=60	female	G3	Mutant	non-codel	Unmethylated		17.446	0
TCGA-DU-5852	>60	female	G3	WT	non-codel	Methylated		6.73525	1
TCGA-DU-5853	<=60	male	G2	Mutant	non-codel	Methylated		13.3719	0
TCGA-DU-5854	<=60	female	G3	WT	non-codel	Unmethylated		8.44371	0
TCGA-DU-5855	<=60	female	G3	Mutant	non-codel	Methylated		6.80096	0
TCGA-DU-5870	<=60	female	G2	Mutant	codel	Methylated		182.213	0
TCGA-DU-5871	<=60	female	G2	Mutant	non-codel	Methylated		18.9244	0
TCGA-DU-5872	<=60	female	G2	Mutant	non-codel	Methylated		17.4788	0
TCGA-DU-5874	>60	female	G2	Mutant	codel	Methylated		15.1461	0
TCGA-DU-6392	<=60	female	G3	WT	non-codel	Unmethylated		211.027	0
TCGA-DU-6393	>60	male	G3	Mutant	codel	Methylated		52.075	1
TCGA-DU-6394	<=60	male	G3	Mutant	codel	Methylated		22.407	1
TCGA-DU-6395	<=60	male	G2	Mutant	non-codel	Methylated		48.9867	1
TCGA-DU-6396	<=60	female	G3	Mutant	non-codel	Methylated		75.1063	1
TCGA-DU-6397	<=60	male	G3	Mutant	codel	Methylated		46.0297	1
TCGA-DU-6399	<=60	male	G2	Mutant	non-codel	Methylated		65.7098	1
TCGA-DU-6400	>60	female	G2	Mutant	codel	Methylated		1.21563	1
TCGA-DU-6401	<=60	female	G2	Mutant	non-codel	Methylated		87.394	1
TCGA-DU-6402	<=60	male	G3	WT	non-codel	Unmethylated		7.03095	1
TCGA-DU-6403	<=60	female	G3	WT	non-codel	Unmethylated		11.6306	1
TCGA-DU-6404	<=60	female	G3	WT	non-codel	Unmethylated		133.654	1
TCGA-DU-6405	<=60	female	G3	WT	non-codel	Methylated		19.8772	1
TCGA-DU-6406	<=60	female	G3	WT	non-codel	Unmethylated		16.8217	1
TCGA-DU-6407	<=60	female	G2	Mutant	non-codel	Methylated		94.4578	1
TCGA-DU-6408	<=60	female	G3	Mutant	non-codel	Methylated		114.007	1
TCGA-DU-6410	<=60	male	G3	Mutant	codel	Methylated		7.95089	0
TCGA-DU-6542	<=60	male	G3	Mutant	non-codel	Methylated		7.7209	0
TCGA-DU-7006	<=60	female	G3	WT	non-codel	Methylated		11.4664	1
TCGA-DU-7007	<=60	male	G2	Mutant	non-codel	Methylated		62.9171	1
TCGA-DU-7008	<=60	female	G2	Mutant	non-codel	Methylated		156.126	0
TCGA-DU-7009	<=60	female	G2	Mutant	codel	Methylated		138.188	0
TCGA-DU-7010	<=60	female	G3	Mutant	non-codel	Methylated		14.9818	1
TCGA-DU-7011	<=60	male	G2	Mutant	non-codel	Unmethylated		105.136	1
TCGA-DU-7012	>60	female	G3	WT	non-codel	Methylated		6.53813	1
TCGA-DU-7013	<=60	male	G3	WT	non-codel	Unmethylated		8.83797	1
TCGA-DU-7015	<=60	female	G2	Mutant	non-codel	Methylated		90.7124	0
TCGA-DU-7018	<=60	female	G3	Mutant	codel	Methylated		30.6536	1
TCGA-DU-7290	<=60	female	G3	WT	non-codel	Unmethylated		10.3493	1
TCGA-DU-7292	>60	male	G3	WT	non-codel	Methylated		7.95089	1
TCGA-DU-7294	<=60	female	G2	Mutant	codel	Methylated		94.2607	0
TCGA-DU-7298	<=60	female	G3	Mutant	non-codel	Methylated		18.9244	1
TCGA-DU-7299	<=60	male	G3	Mutant	non-codel	Methylated		43.9927	1
TCGA-DU-7300	<=60	female	G3	Mutant	codel	Methylated		61.9643	1
TCGA-DU-7301	<=60	male	G2	Mutant	non-codel	Methylated		25.8897	1
TCGA-DU-7302	<=60	female	G3	Mutant	codel	Methylated		60.2559	0
TCGA-DU-7304	<=60	male	G3	Mutant	non-codel	Methylated		23.2941	1
TCGA-DU-7306	>60	male	G2	Mutant	non-codel	Methylated		41.9557	0
TCGA-DU-7309	<=60	female	G3	Mutant	non-codel	Methylated		2.75981	0
TCGA-DU-8158	<=60	female	G3	WT	non-codel	Unmethylated		5.09251	1
TCGA-DU-8161	>60	female	G3	WT	non-codel	Unmethylated		23.7212	1
TCGA-DU-8162	>60	female	G3	WT	non-codel	Unmethylated		14.5876	1
TCGA-DU-8163	<=60	male	G3	Mutant	non-codel	Unmethylated		20.6657	0
TCGA-DU-8164	<=60	male	G2	Mutant	codel	Methylated		21.3885	0
TCGA-DU-8165	<=60	female	G3	WT	non-codel	Unmethylated		19.1216	0
TCGA-DU-8166	<=60	female	G2	Mutant	non-codel	Methylated		16.9531	0
TCGA-DU-8167	>60	female	G2	Mutant	non-codel	Methylated		15.4747	0
TCGA-DU-8168	<=60	female	G3	Mutant	codel	Methylated		14.1605	0
TCGA-DU-A5TP	<=60	male	G3	Mutant	non-codel	Methylated		14.2262	0
TCGA-DU-A5TR	<=60	male	G2	Mutant	non-codel	Methylated		12.5834	0
TCGA-DU-A5TS	<=60	male	G2	Mutant	non-codel	Methylated		15.1133	0
TCGA-DU-A5TT	>60	male	G3	WT	non-codel	Methylated		4.96109	0
TCGA-DU-A5TU	>60	female	G2	Mutant	non-codel	Methylated		3.64689	0
TCGA-DU-A5TW	<=60	female	G3	Mutant	non-codel	Methylated		5.65104	0
TCGA-DU-A5TY	<=60	female	G3	WT	non-codel	Methylated		12.1892	0
TCGA-DU-A6S2	<=60	female	G2	Mutant	codel	Methylated		8.64084	0
TCGA-DU-A6S3	<=60	male	G2	Mutant	codel	Methylated		2.6941	0
TCGA-DU-A6S6	<=60	female	G2	Mutant	codel	Methylated		77.9318	0
TCGA-DU-A6S7	<=60	female	G3	Mutant	non-codel	Methylated		7.22808	0
TCGA-DU-A6S8	>60	female	G3	Mutant	codel	Methylated		5.97959	0
TCGA-DU-A76K	>60	male	G2	WT	non-codel	Unmethylated		11.4007	1
TCGA-DU-A76L	<=60	male	G3	WT	non-codel	Methylated		26.7439	1
TCGA-DU-A76O	<=60	male	G2	Mutant	non-codel	Methylated		7.12951	0
TCGA-DU-A76R	<=60	male	G3	Mutant	codel	Methylated		21.29	1
TCGA-DU-A7T6	>60	female	G3	Mutant	codel	Methylated		17.9716	1
TCGA-DU-A7T8	<=60	male	G3	Mutant	non-codel	Methylated		124.422	0
TCGA-DU-A7TA	<=60	male	G2	Mutant	non-codel	Methylated		77.8333	0
TCGA-DU-A7TB	<=60	male	G2	WT	non-codel	Unmethylated		42.2843	0
TCGA-DU-A7TC	<=60	male	G2	Mutant	non-codel	Methylated		23.4913	0
TCGA-DU-A7TD	<=60	male	G3	WT	non-codel	Unmethylated		7.49092	1
TCGA-DU-A7TG	<=60	male	G2	Mutant	non-codel	Methylated		44.387	1
TCGA-DU-A7TJ	<=60	male	G3	WT	non-codel	Methylated		0.558533	0
TCGA-E1-5302	<=60	male	G3	Mutant	non-codel	Methylated		50.1037	1
TCGA-E1-5303	<=60	male	G3	Mutant	non-codel	Methylated		67.4183	1
TCGA-E1-5304	<=60	male	G3	Mutant	non-codel	Unmethylated		41.1015	1
TCGA-E1-5305	<=60	male	G3	Mutant	non-codel	Methylated		79.936	1
TCGA-E1-5307	>60	female	G3	Mutant	non-codel	Methylated		57.8903	1
TCGA-E1-5311	<=60	male	G3	Mutant	codel	Methylated		134.179	1
TCGA-E1-5318	<=60	female	G2	Mutant	codel	Methylated		78.1618	1
TCGA-E1-5319	<=60	female	G2	Mutant	codel	Methylated		95.5092	1
TCGA-E1-5322	<=60	female	G2	Mutant	non-codel	Methylated		130.697	1
TCGA-E1-A7YO	<=60	male	G3	Mutant	codel	Methylated		74.9749	1
TCGA-E1-A7YV	<=60	female	G3	Mutant	non-codel	Methylated		32.4278	1
TCGA-E1-A7YW	<=60	male	G2	Mutant	non-codel	Methylated		36.7975	1
TCGA-E1-A7Z6	<=60	female	G2	Mutant	non-codel	Methylated		32.3292	1
TCGA-EZ-7264	<=60	female	G2	Mutant	codel	Methylated		14.3247	0
TCGA-F6-A8O3	<=60	male	G2	Mutant	codel	Methylated		0.229984	0
TCGA-F6-A8O4	<=60	male	G2	Mutant	non-codel	Methylated		0.197129	0
TCGA-FG-5962	<=60	male	G3	Mutant	codel	Methylated		47.7382	0
TCGA-FG-5963	<=60	male	G3	WT	non-codel	Unmethylated		25.4625	1
TCGA-FG-5964	>60	male	G2	Mutant	codel	Methylated		34.3334	0
TCGA-FG-5965	<=60	female	G2	Mutant	non-codel	Methylated		36.7975	1
TCGA-FG-6688	<=60	female	G3	WT	non-codel	Methylated		18.7601	0
TCGA-FG-6689	<=60	male	G2	Mutant	non-codel	Methylated		14.9161	0
TCGA-FG-6690	>60	male	G2	Mutant	non-codel	Methylated		24.9697	0
TCGA-FG-6691	<=60	female	G2	Mutant	non-codel	Unmethylated		23.9512	0
TCGA-FG-6692	>60	male	G3	WT	non-codel	Methylated		18.4316	1
TCGA-FG-7634	<=60	male	G2	Mutant	codel	Methylated		15.3432	0
TCGA-FG-7636	<=60	male	G3	Mutant	non-codel	Methylated		17.8731	0
TCGA-FG-7637	<=60	male	G2	Mutant	non-codel	Methylated		40.0501	0
TCGA-FG-7638	<=60	female	G3	Mutant	codel	Methylated		22.5385	0
TCGA-FG-7641	<=60	male	G2	Mutant	codel	Methylated		20.6	0
TCGA-FG-7643	<=60	female	G2	WT	non-codel	Methylated		20.0743	0
TCGA-FG-8181	<=60	male	G3	WT	non-codel	Unmethylated		12.9448	0
TCGA-FG-8182	<=60	male	G2	Mutant	non-codel	Methylated		13.6676	0
TCGA-FG-8185	<=60	male	G3	Mutant	non-codel	Methylated		14.2262	0
TCGA-FG-8186	<=60	female	G3	Mutant	codel	Methylated		16.0003	0
TCGA-FG-8187	<=60	male	G2	Mutant	codel	Methylated		20.0743	0
TCGA-FG-8188	<=60	male	G2	Mutant	non-codel	Methylated		14.949	0
TCGA-FG-8189	<=60	female	G2	Mutant	non-codel	Methylated		11.8606	0
TCGA-FG-8191	<=60	male	G3	Mutant	non-codel	Unmethylated		15.5075	0
TCGA-FG-A4MT	<=60	female	G2	Mutant	non-codel	Methylated		38.2431	0
TCGA-FG-A4MU	<=60	male	G3	WT	non-codel	Methylated		0.591388	0
TCGA-FG-A4MW	>60	male	G3	WT	non-codel	Methylated		5.25678	0
TCGA-FG-A4MX	<=60	male	G2	Mutant	non-codel	Methylated		18.6944	0
TCGA-FG-A4MY	<=60	female	G2	Mutant	non-codel	Methylated		9.65934	0
TCGA-FG-A60J	<=60	female	G2	Mutant	non-codel	Methylated		7.03095	0
TCGA-FG-A60K	<=60	female	G2	Mutant	codel	Methylated		6.63669	0
TCGA-FG-A60L	<=60	female	G2	Mutant	non-codel	Methylated		7.03095	0
TCGA-FG-A6IZ	<=60	male	G2	Mutant	codel	Methylated		4.20543	0
TCGA-FG-A6J1	<=60	female	G2	Mutant	codel	Methylated		4.07401	0
TCGA-FG-A6J3	<=60	female	G3	Mutant	non-codel	Methylated		10.5793	0
TCGA-FG-A70Y	<=60	female	G2	Mutant	non-codel	Methylated		28.5181	0
TCGA-FG-A70Z	<=60	female	G3	WT	non-codel	Methylated		10.7764	0
TCGA-FG-A710	<=60	female	G2	Mutant	codel	Methylated		22.9327	0
TCGA-FG-A711	<=60	female	G2	Mutant	non-codel	Unmethylated		43.6642	0
TCGA-FG-A713	>60	female	G2	Mutant	codel	Methylated		5.22393	0
TCGA-FG-A87N	<=60	female	G3	Mutant	non-codel	Methylated		7.42521	0
TCGA-FG-A87Q	>60	female	G3	WT	non-codel	Methylated		5.71675	0
TCGA-FN-7833	<=60	male	G3	Mutant	non-codel	Methylated		0.13142	0
TCGA-HT-7467	<=60	male	G2	Mutant	codel	Methylated		0.0985647	0
TCGA-HT-7468	<=60	male	G3	Mutant	codel	Methylated		6.66954	0
TCGA-HT-7469	<=60	male	G3	WT	non-codel	Methylated		11.5321	1
TCGA-HT-7470	<=60	male	G3	Mutant	non-codel	Methylated		8.80511	0
TCGA-HT-7471	<=60	female	G3	Mutant	codel	Methylated		0.13142	0
TCGA-HT-7472	<=60	male	G2	Mutant	non-codel	Methylated		0.0328549	0
TCGA-HT-7473	<=60	male	G2	Mutant	non-codel	Unmethylated		16.526	0
TCGA-HT-7474	<=60	male	G2	Mutant	non-codel	Methylated		3.74546	0
TCGA-HT-7475	>60	male	G3	Mutant	non-codel	Methylated		17.4131	0
TCGA-HT-7476	<=60	male	G2	Mutant	non-codel	Methylated		6.53813	0
TCGA-HT-7477	>60	male	G3	Mutant	non-codel	Methylated		24.2469	0
TCGA-HT-7478	<=60	male	G2	Mutant	non-codel	Unmethylated		6.37385	0
TCGA-HT-7479	<=60	male	G3	Mutant	non-codel	Methylated		7.09666	0
TCGA-HT-7480	<=60	male	G2	Mutant	codel	Methylated		75.1392	0
TCGA-HT-7481	<=60	male	G2	Mutant	codel	Methylated		59.1388	0
TCGA-HT-7482	<=60	female	G2	Mutant	non-codel	Methylated		59.993	0
TCGA-HT-7483	<=60	male	G2	Mutant	non-codel	Unmethylated		154.089	0
TCGA-HT-7485	<=60	male	G2	Mutant	non-codel	Methylated		4.0083	0
TCGA-HT-7601	<=60	female	G3	Mutant	non-codel	Methylated		5.0268	0
TCGA-HT-7602	<=60	male	G2	Mutant	non-codel	Methylated		29.8322	0
TCGA-HT-7603	<=60	male	G2	Mutant	non-codel	Methylated		23.1627	0
TCGA-HT-7604	<=60	male	G2	Mutant	non-codel	Methylated		107.863	0
TCGA-HT-7605	<=60	male	G2	Mutant	codel	Methylated		4.56683	0
TCGA-HT-7606	<=60	female	G2	Mutant	non-codel	Unmethylated		17.2817	0
TCGA-HT-7607	>60	female	G2	Mutant	codel	Methylated		3.15407	1
TCGA-HT-7608	>60	male	G2	Mutant	codel	Methylated		22.0456	0
TCGA-HT-7609	<=60	male	G3	Mutant	non-codel	Methylated		45.964	0
TCGA-HT-7610	<=60	female	G2	Mutant	non-codel	Methylated		56.0505	0
TCGA-HT-7611	<=60	male	G2	Mutant	non-codel	Methylated		57.5618	0
TCGA-HT-7616	>60	male	G3	Mutant	codel	Methylated		0.229984	1
TCGA-HT-7620	<=60	male	G3	Mutant	codel	Methylated		14.259	0
TCGA-HT-7676	<=60	male	G2	Mutant	non-codel	Unmethylated		0.164274	0
TCGA-HT-7677	<=60	male	G3	Mutant	codel	Methylated		16.2303	0
TCGA-HT-7680	<=60	female	G2	WT	non-codel	Unmethylated		0.755663	0
TCGA-HT-7681	<=60	female	G2	Mutant	codel	Methylated		44.6498	0
TCGA-HT-7684	<=60	male	G3	Mutant	non-codel	Methylated		6.0453	0
TCGA-HT-7686	<=60	female	G3	Mutant	non-codel	Methylated		42.7114	0
TCGA-HT-7687	>60	male	G3	Mutant	codel	Methylated		0.0985647	0
TCGA-HT-7688	<=60	male	G3	Mutant	non-codel	Methylated		31.6721	0
TCGA-HT-7689	<=60	female	G2	Mutant	non-codel	Methylated		14.949	0
TCGA-HT-7690	<=60	male	G3	Mutant	non-codel	Methylated		0.0985647	0
TCGA-HT-7691	<=60	female	G2	WT	non-codel	Unmethylated		0.0985647	0
TCGA-HT-7692	<=60	male	G2	Mutant	codel	Methylated		2.95694	0
TCGA-HT-7693	<=60	female	G2	Mutant	non-codel	Methylated		17.5117	0
TCGA-HT-7694	<=60	male	G3	Mutant	codel	Methylated		6.89953	0
TCGA-HT-7695	<=60	female	G2	Mutant	codel	Methylated		14.5219	0
TCGA-HT-7854	>60	male	G2	WT	non-codel	Unmethylated		39.4587	0
TCGA-HT-7855	<=60	male	G3	Mutant	non-codel	Methylated		19.2201	0
TCGA-HT-7856	<=60	male	G3	Mutant	codel	Methylated		39.0645	0
TCGA-HT-7857	<=60	female	G3	WT	non-codel	Unmethylated		0.229984	0
TCGA-HT-7858	<=60	male	G2	Mutant	non-codel	Methylated		50.5965	0
TCGA-HT-7860	<=60	female	G3	WT	non-codel	Methylated		0.492824	0
TCGA-HT-7873	<=60	male	G2	Mutant	non-codel	Methylated		23.5898	0
TCGA-HT-7874	<=60	female	G3	Mutant	codel	Methylated		37.126	0
TCGA-HT-7875	<=60	male	G2	Mutant	codel	Methylated		0.328549	0
TCGA-HT-7877	<=60	female	G2	Mutant	codel	Methylated		0.13142	0
TCGA-HT-7879	<=60	male	G3	Mutant	non-codel	Methylated		3.67975	0
TCGA-HT-7880	<=60	male	G2	Mutant	non-codel	Methylated		5.32249	0
TCGA-HT-7881	<=60	male	G2	Mutant	codel	Methylated		2.92409	0
TCGA-HT-7882	>60	male	G3	WT	non-codel	Methylated		3.7126	1
TCGA-HT-7884	<=60	female	G2	Mutant	non-codel	Methylated		11.2692	0
TCGA-HT-7902	<=60	female	G2	Mutant	non-codel	Methylated		31.4093	0
TCGA-HT-8010	>60	female	G2	Mutant	codel	Methylated		1.64274	0
TCGA-HT-8011	<=60	male	G3	WT	non-codel	Unmethylated		16.2303	0
TCGA-HT-8012	<=60	female	G2	Mutant	codel	Methylated		9.3965	0
TCGA-HT-8013	<=60	female	G2	Mutant	non-codel	Methylated		63.5085	1
TCGA-HT-8015	<=60	male	G2	WT	non-codel	Unmethylated		0.0985647	0
TCGA-HT-8018	<=60	female	G2	Mutant	non-codel	Methylated		21.4871	0
TCGA-HT-8019	<=60	female	G3	WT	non-codel	Unmethylated		32.9863	0
TCGA-HT-8104	<=60	female	G3	WT	non-codel	Unmethylated		12.222	0
TCGA-HT-8105	<=60	male	G3	Mutant	codel	Methylated		6.24243	0
TCGA-HT-8106	<=60	male	G3	Mutant	non-codel	Methylated		0.0985647	0
TCGA-HT-8107	>60	male	G2	WT	non-codel	Methylated		0.459969	0
TCGA-HT-8108	<=60	female	G2	Mutant	non-codel	Methylated		2.49697	0
TCGA-HT-8109	>60	male	G3	Mutant	codel	Methylated		3.94259	0
TCGA-HT-8110	<=60	male	G3	WT	non-codel	Methylated		4.69825	0
TCGA-HT-8111	<=60	male	G3	Mutant	non-codel	Methylated		0.229984	0
TCGA-HT-8113	<=60	female	G2	Mutant	non-codel	Methylated		29.5694	0
TCGA-HT-8114	<=60	male	G3	Mutant	non-codel	Methylated		3.87688	0
TCGA-HT-8558	<=60	female	G2	WT	non-codel	Unmethylated		1.70845	0
TCGA-HT-8563	<=60	female	G3	Mutant	non-codel	Unmethylated		16.0332	0
TCGA-HT-8564	<=60	male	G3	WT	non-codel	Unmethylated		15.7046	0
TCGA-HT-A4DS	<=60	female	G3	WT	non-codel	Unmethylated		0.229984	0
TCGA-HT-A4DV	<=60	female	G3	Mutant	codel	Methylated		10.4807	0
TCGA-HT-A5R5	<=60	female	G2	Mutant	non-codel	Methylated		0.13142	0
TCGA-HT-A5R7	<=60	female	G3	Mutant	non-codel	Methylated		13.9962	0
TCGA-HT-A5R9	<=60	female	G3	Mutant	codel	Methylated		0.0657098	0
TCGA-HT-A5RA	>60	female	G3	WT	non-codel	Unmethylated		14.6861	0
TCGA-HT-A5RB	<=60	male	G2	Mutant	non-codel	Methylated		0.0985647	0
TCGA-HT-A5RC	>60	female	G3	WT	non-codel	Unmethylated		5.32249	1
TCGA-HT-A614	<=60	male	G2	Mutant	non-codel	Methylated		2.6941	0
TCGA-HT-A615	<=60	female	G2	Mutant	codel	Methylated		13.0105	0
TCGA-HT-A616	<=60	female	G2	Mutant	non-codel	Methylated		1.80702	0
TCGA-HT-A617	<=60	male	G2	WT	non-codel	Unmethylated		16.1318	0
TCGA-HT-A618	<=60	female	G3	Mutant	non-codel	Methylated		5.32249	0
TCGA-HT-A619	<=60	female	G3	Mutant	codel	Methylated		14.259	0
TCGA-HT-A61A	<=60	female	G2	Mutant	non-codel	Methylated		6.37385	0
TCGA-HT-A61C	>60	male	G3	WT	non-codel	Unmethylated		3.38405	0
TCGA-HT-A74H	>60	male	G3	WT	non-codel	Unmethylated		2.43126	0
TCGA-HT-A74J	<=60	male	G2	Mutant	non-codel	Unmethylated		10.5136	0
TCGA-HT-A74O	<=60	male	G3	Mutant	non-codel	Methylated		0.0985647	0
TCGA-HW-7486	<=60	male	G2	Mutant	codel	Methylated		29.898	0
TCGA-HW-7487	<=60	male	G2	Mutant	codel	Methylated		13.4377	0
TCGA-HW-7489	<=60	male	G2	Mutant	non-codel	Methylated		8.31229	0
TCGA-HW-7490	<=60	male	G2	Mutant	non-codel	Methylated		19.2201	0
TCGA-HW-7491	<=60	male	G2	Mutant	codel	Unmethylated		40.1487	0
TCGA-HW-7495	<=60	female	G2	Mutant	codel	Methylated		4.30399	0
TCGA-HW-8319	<=60	female	G3	Mutant	non-codel	Unmethylated		21.6842	0
TCGA-HW-8320	<=60	male	G3	Mutant	non-codel	Methylated		21.5857	0
TCGA-HW-8321	<=60	male	G3	Mutant	non-codel	Methylated		19.5815	0
TCGA-HW-8322	<=60	male	G2	Mutant	codel	Methylated		17.8074	0
TCGA-HW-A5KJ	>60	male	G3	Mutant	codel	Methylated		10.5464	0
TCGA-HW-A5KK	>60	male	G3	WT	non-codel	Methylated		12.7477	1
TCGA-HW-A5KL	<=60	female	G2	Mutant	non-codel	Methylated		20.7972	0
TCGA-HW-A5KM	<=60	male	G2	Mutant	non-codel	Methylated		20.6986	0
TCGA-IK-7675	<=60	male	G2	Mutant	non-codel	Methylated		18.9901	1
TCGA-IK-8125	>60	male	G3	Mutant	codel	Methylated		42.7442	0
TCGA-KT-A74X	<=60	male	G3	Mutant	codel	Methylated		5.22393	0
TCGA-KT-A7W1	<=60	female	G3	WT	non-codel	Methylated		4.73111	0
TCGA-P5-A5ET	<=60	male	G2	Mutant	codel	Methylated		0	0
TCGA-P5-A5EU	<=60	male	G3	Mutant	non-codel	Unmethylated		0	0
TCGA-P5-A5EV	<=60	male	G2	Mutant	non-codel	Methylated		0.229984	0
TCGA-P5-A5EW	<=60	female	G2	Mutant	non-codel	Methylated		6.7024	0
TCGA-P5-A5EX	<=60	female	G3	Mutant	codel	Methylated		1.64274	0
TCGA-P5-A5EY	<=60	male	G2	WT	non-codel	Unmethylated		2.36555	0
TCGA-P5-A5EZ	<=60	male	G3	Mutant	non-codel	Methylated		2.29984	0
TCGA-P5-A5F0	<=60	male	G2	Mutant	codel	Methylated		4.10686	0
TCGA-P5-A5F1	<=60	male	G2	Mutant	non-codel	Unmethylated		5.88103	0
TCGA-P5-A5F2	<=60	female	G2	Mutant	non-codel	Methylated		7.62234	0
TCGA-P5-A5F4	<=60	female	G3	Mutant	non-codel	Methylated		0.755663	0
TCGA-P5-A5F6	<=60	male	G2	WT	non-codel	Unmethylated		1.28134	0
TCGA-P5-A72U	>60	female	G3	WT	non-codel	Methylated		0.164274	0
TCGA-P5-A72W	<=60	male	G3	Mutant	non-codel	Unmethylated		0.295694	0
TCGA-P5-A72X	<=60	male	G3	Mutant	non-codel	Methylated		0.262839	0
TCGA-P5-A72Z	>60	female	G3	Mutant	codel	Methylated		0.262839	0
TCGA-P5-A730	<=60	male	G3	Mutant	codel	Methylated		0.197129	0
TCGA-P5-A731	<=60	female	G2	Mutant	non-codel	Methylated		0.197129	0
TCGA-P5-A733	<=60	female	G2	Mutant	non-codel	Methylated		0.229984	0
TCGA-QH-A65R	<=60	female	G3	Mutant	codel	Methylated		5.74961	0
TCGA-QH-A65S	<=60	female	G2	Mutant	non-codel	Methylated		2.52983	0
TCGA-QH-A65V	<=60	female	G2	Mutant	codel	Methylated		4.82967	0
TCGA-QH-A65X	<=60	female	G3	Mutant	codel	Methylated		7.78661	0
TCGA-QH-A65Z	<=60	male	G2	Mutant	codel	Methylated		4.10686	0
TCGA-QH-A6CS	<=60	male	G3	WT	non-codel	Unmethylated		4.17257	0
TCGA-QH-A6CU	<=60	female	G3	Mutant	codel	Methylated		-0.0328549	0
TCGA-QH-A6CV	<=60	male	G3	WT	non-codel	Unmethylated		2.95694	0
TCGA-QH-A6CW	<=60	male	G3	Mutant	non-codel	Methylated		-0.0328549	0
TCGA-QH-A6CX	>60	male	G2	WT	non-codel	Unmethylated		-0.0328549	0
TCGA-QH-A6CY	<=60	male	G3	Mutant	codel	Methylated		2.20128	0
TCGA-QH-A6CZ	<=60	male	G2	Mutant	codel	Methylated		3.15407	0
TCGA-QH-A6X3	<=60	male	G2	Mutant	non-codel	Methylated		0.591388	0
TCGA-QH-A6X4	<=60	male	G3	Mutant	codel	Methylated		6.30814	0
TCGA-QH-A6X5	<=60	female	G2	Mutant	codel	Methylated		3.90973	0
TCGA-QH-A6X8	<=60	female	G3	Mutant	codel	Methylated		4.73111	0
TCGA-QH-A6X9	>60	female	G2	Mutant	non-codel	Methylated		1.90558	0
TCGA-QH-A6XA	<=60	female	G2	Mutant	non-codel	Methylated		0.229984	0
TCGA-QH-A6XC	<=60	male	G3	WT	non-codel	Methylated		5.0268	0
TCGA-QH-A86X	<=60	male	G2	Mutant	codel	Methylated		3.48262	0
TCGA-QH-A870	<=60	female	G3	Mutant	non-codel	Methylated		0.0657098	0
TCGA-R8-A6MK	<=60	male	G2	Mutant	codel	Methylated		88.7739	0
TCGA-R8-A6ML	<=60	male	G3	Mutant	codel	Methylated		93.965	0
TCGA-R8-A6MO	<=60	female	G2	Mutant	codel	Methylated		32.6249	0
TCGA-R8-A73M	<=60	female	G2	Mutant	codel	Methylated		59.3359	0
TCGA-S9-A6TS	<=60	female	G3	Mutant	non-codel	Methylated		62.1286	1
TCGA-S9-A6TU	<=60	male	G2	Mutant	non-codel	Methylated		69.0281	0
TCGA-S9-A6TV	<=60	male	G3	Mutant	non-codel	Methylated		18.7601	0
TCGA-S9-A6TW	<=60	male	G3	Mutant	codel	Methylated		28.2552	0
TCGA-S9-A6TX	<=60	male	G3	Mutant	codel	Methylated		28.1238	0
TCGA-S9-A6TY	<=60	male	G2	Mutant	codel	Methylated		22.4728	0
TCGA-S9-A6TZ	<=60	female	G2	Mutant	non-codel	Methylated		21.6185	0
TCGA-S9-A6U0	<=60	male	G3	WT	non-codel	Methylated		16.3617	0
TCGA-S9-A6U1	<=60	female	G3	Mutant	non-codel	Methylated		11.3021	0
TCGA-S9-A6U2	<=60	female	G2	Mutant	codel	Methylated		15.6061	0
TCGA-S9-A6U5	<=60	male	G2	Mutant	codel	Methylated		20.0415	0
TCGA-S9-A6U6	<=60	male	G3	Mutant	non-codel	Methylated		9.85647	0
TCGA-S9-A6U8	<=60	male	G2	Mutant	non-codel	Methylated		94.5564	0
TCGA-S9-A6U9	<=60	male	G3	Mutant	non-codel	Methylated		83.6486	0
TCGA-S9-A6UA	>60	male	G3	WT	non-codel	Methylated		5.84817	1
TCGA-S9-A6UB	<=60	male	G2	Mutant	codel	Methylated		103.69	0
TCGA-S9-A6WD	<=60	male	G3	Mutant	codel	Methylated		62.3257	0
TCGA-S9-A6WE	<=60	male	G2	Mutant	codel	Methylated		72.5436	0
TCGA-S9-A6WG	<=60	male	G3	Mutant	non-codel	Methylated		70.5066	0
TCGA-S9-A6WH	>60	female	G2	Mutant	codel	Methylated		22.8999	0
TCGA-S9-A6WI	<=60	female	G2	Mutant	non-codel	Methylated		70.6052	0
TCGA-S9-A6WL	<=60	male	G3	Mutant	codel	Methylated		10.875	0
TCGA-S9-A6WM	<=60	female	G3	WT	non-codel	Unmethylated		9.29794	0
TCGA-S9-A6WN	<=60	female	G3	Mutant	codel	Methylated		9.0351	0
TCGA-S9-A6WO	<=60	male	G2	Mutant	non-codel	Methylated		7.58948	0
TCGA-S9-A6WP	<=60	male	G3	Mutant	codel	Methylated		6.14387	0
TCGA-S9-A6WQ	<=60	female	G2	Mutant	non-codel	Methylated		3.38405	0
TCGA-S9-A7IQ	<=60	female	G2	Mutant	codel	Methylated		14.259	0
TCGA-S9-A7IS	<=60	female	G3	Mutant	non-codel	Methylated		7.91803	1
TCGA-S9-A7IX	<=60	male	G3	WT	non-codel	Unmethylated		19.6144	0
TCGA-S9-A7IY	<=60	male	G3	Mutant	codel	Methylated		12.5834	0
TCGA-S9-A7IZ	<=60	female	G3	Mutant	non-codel	Methylated		4.20543	0
TCGA-S9-A7J0	<=60	female	G3	Mutant	non-codel	Methylated		9.36365	0
TCGA-S9-A7J1	<=60	male	G2	Mutant	codel	Methylated		8.18087	0
TCGA-S9-A7J2	<=60	male	G3	Mutant	codel	Methylated		2.037	0
TCGA-S9-A7J3	<=60	female	G3	Mutant	codel	Methylated		8.11516	0
TCGA-S9-A7QW	<=60	female	G3	Mutant	non-codel	Methylated		3.58118	0
TCGA-S9-A7QX	<=60	female	G3	Mutant	non-codel	Methylated		4.04115	0
TCGA-S9-A7QY	<=60	female	G2	Mutant	codel	Methylated		18.2016	0
TCGA-S9-A7QZ	<=60	male	G2	Mutant	codel	Methylated		13.0105	0
TCGA-S9-A7R1	<=60	male	G2	Mutant	codel	Methylated		164.274	0
TCGA-S9-A7R2	>60	male	G3	WT	non-codel	Unmethylated		10.3821	1
TCGA-S9-A7R3	<=60	female	G2	Mutant	non-codel	Methylated		87.0326	0
TCGA-S9-A7R4	<=60	male	G3	Mutant	non-codel	Methylated		17.4131	0
TCGA-S9-A7R7	<=60	male	G2	Mutant	non-codel	Methylated		83.7471	0
TCGA-S9-A7R8	<=60	female	G3	Mutant	non-codel	Methylated		31.5736	1
TCGA-S9-A89V	>60	male	G3	WT	non-codel	Methylated		18.6944	0
TCGA-S9-A89Z	<=60	male	G3	Mutant	non-codel	Methylated		4.99394	0
TCGA-TM-A7C3	<=60	female	G3	WT	non-codel	Methylated		49.4138	0
TCGA-TM-A7C4	<=60	female	G2	Mutant	non-codel	Methylated		35.9104	0
TCGA-TM-A7C5	<=60	male	G2	Mutant	codel	Methylated		25.2983	0
TCGA-TM-A7CA	<=60	male	G2	Mutant	non-codel	Methylated		22.5713	0
TCGA-TM-A7CF	<=60	female	G2	Mutant	non-codel	Methylated		48.3624	0
TCGA-TM-A84B	<=60	male	G3	WT	non-codel	Unmethylated		11.992	0
TCGA-TM-A84C	<=60	male	G2	WT	non-codel	Unmethylated		15.0804	0
TCGA-TM-A84F	<=60	male	G3	Mutant	non-codel	Methylated		50.728	0
TCGA-TM-A84G	<=60	female	G3	Mutant	codel	Methylated		34.3334	0
TCGA-TM-A84H	<=60	female	G3	Mutant	non-codel	Methylated		24.2469	0
TCGA-TM-A84I	<=60	male	G3	Mutant	non-codel	Methylated		19.3515	0
TCGA-TM-A84J	>60	male	G3	WT	non-codel	Unmethylated		17.4788	0
TCGA-TM-A84L	<=60	male	G2	Mutant	non-codel	Methylated		40.8058	1
TCGA-TM-A84M	<=60	male	G3	Mutant	codel	Methylated		16.4932	0
TCGA-TM-A84O	>60	female	G3	Mutant	codel	Methylated		29.898	0
TCGA-TM-A84Q	<=60	male	G2	Mutant	non-codel	Methylated		18.8916	0
TCGA-TM-A84R	<=60	male	G2	Mutant	codel	Methylated		9.42936	0
TCGA-TM-A84S	<=60	male	G3	Mutant	codel	Methylated		4.56683	0
TCGA-TM-A84T	<=60	male	G2	Mutant	non-codel	Methylated		11.992	0
TCGA-VM-A8C8	<=60	female	G2	Mutant	non-codel	Unmethylated		33.052	0
TCGA-VM-A8C9	<=60	female	G2	WT	non-codel	Unmethylated		30.0622	0
TCGA-VM-A8CA	<=60	male	G2	Mutant	non-codel	Methylated		13.5034	0
TCGA-VM-A8CB	<=60	male	G3	Mutant	codel	Methylated		0.0985647	0
TCGA-VM-A8CD	<=60	male	G3	WT	non-codel	Unmethylated		7.88518	1
TCGA-VM-A8CE	<=60	male	G2	Mutant	codel	Methylated		26.7767	0
TCGA-VM-A8CH	<=60	female	G2	Mutant	non-codel	Unmethylated		10.9407	0
TCGA-VV-A829	<=60	male	G3	Mutant	codel	Methylated		27.0396	0
TCGA-VV-A86M	<=60	female	G3	Mutant	non-codel	Methylated		7.03095	0
TCGA-VW-A7QS	<=60	female	G3	Mutant	codel	Methylated		23.1956	0
TCGA-VW-A8FI	>60	male	G3	WT	non-codel	Unmethylated		8.04945	1
TCGA-W9-A837	<=60	male	G2	Mutant	codel	Methylated		45.0441	0
TCGA-WH-A86K	>60	male	G2	Mutant	non-codel	Methylated		5.25678	0
TCGA-WY-A858	<=60	female	G3	Mutant	non-codel	Methylated		43.927	0
