# Supplementary material for: Characterization of lysine crotonylation-related lncRNAs for prognostic assessment and immune response in glioma
Source: Front Pharmacol. 2025 Jun 30;16:1573694. doi: 10.3389/fphar.2025.1573694 (PMC12256513; doi:10.3389/fphar.2025.1573694)
Supplement: Supplementary file 1 [file DataSheet1.zip › Supplementary Table 2.xlsx]

## Sheet: Sheet1
acrotonylation gene
CREBBP
EP300
KAT8
KAT2A
KAT2B
KAT5
SIRT1
SIRT2
SIRT3
HDAC1
HDAC2
HDAC3
HDAC8
TAF1
MLLT3
YEATS2
KAT6A
DPF2
