# Supplementary material for: Characterization of lysine crotonylation-related lncRNAs for prognostic assessment and immune response in glioma
Source: Front Pharmacol. 2025 Jun 30;16:1573694. doi: 10.3389/fphar.2025.1573694 (PMC12256513; doi:10.3389/fphar.2025.1573694)
Supplement: Supplementary file 1 [file DataSheet1.zip › Supplementary Table 3.xlsx]

## Sheet: Sheet1
ID	TCGA-06-AABW-11A-31R-A36H-07	TCGA-06-0675-11A-32R-A36H-07	TCGA-06-0680-11A-32R-A36H-07	TCGA-KT-A74X-01A-11R-A32Q-07	TCGA-76-4927-01A-01R-1850-01	TCGA-HT-8013-01A-11R-2403-07	TCGA-28-5215-01A-01R-1850-01	TCGA-WY-A858-01A-11R-A36H-07	TCGA-06-2559-01A-01R-1849-01	TCGA-FG-A6J3-01A-11R-A31N-07	TCGA-QH-A6CU-01A-11R-A31N-07	TCGA-DU-6393-01A-11R-1708-07	TCGA-DU-6397-01A-11R-1708-07	TCGA-DB-A75O-01A-11R-A32Q-07	TCGA-DB-A64O-01A-11R-A29R-07	TCGA-HT-A74H-01A-11R-A32Q-07	TCGA-06-0644-01A-02R-1849-01	TCGA-WY-A859-01A-12R-A36H-07	TCGA-06-2567-01A-01R-1849-01	TCGA-06-0158-01A-01R-1849-01	TCGA-QH-A65S-01A-11R-A29R-07	TCGA-06-5416-01A-01R-1849-01	TCGA-06-5408-01A-01R-1849-01	TCGA-QH-A6X3-01A-21R-A32Q-07	TCGA-DB-A64P-01A-11R-A29R-07	TCGA-DB-A64S-01A-11R-A29R-07	TCGA-DU-8161-01A-11R-2256-07	TCGA-DH-A66G-01A-21R-A31N-07	TCGA-S9-A6U0-01A-12R-A32Q-07	TCGA-E1-A7YL-01A-11R-A34F-07	TCGA-HT-A74J-01A-12R-A32Q-07	TCGA-EZ-7264-01A-11R-2027-07	TCGA-QH-A6X4-01A-51R-A32Q-07	TCGA-CS-5397-01A-01R-1896-07	TCGA-TQ-A7RM-01A-11R-A33Z-07	TCGA-12-5295-01A-01R-1849-01	TCGA-06-2569-01A-01R-1849-01	TCGA-DU-7304-02A-12R-A36H-07	TCGA-P5-A77W-01A-11R-A32Q-07	TCGA-HT-A619-01A-11R-A29R-07	TCGA-S9-A6UA-01A-12R-A33Z-07	TCGA-FG-8187-01A-11R-2256-07	TCGA-IK-7675-01A-11R-2090-07	TCGA-HT-7858-01A-11R-2403-07	TCGA-HT-7690-01A-11R-2256-07	TCGA-S9-A6TW-01A-12R-A32Q-07	TCGA-FG-7634-01A-11R-2090-07	TCGA-CS-5390-01A-02R-1470-07	TCGA-DB-5278-01A-01R-1470-07
AC027514.2	2.0031	1.7405	1.3829	0.9256	0	0.6662	0.4542	0.2581	0.4567	0	0.2182	0.6349	0.8516	0	1.1992	0.0849	0	0.6732	0	0.5806	0.2423	0	0.2472	1.3464	0.5747	0.7032	0.6879	1.289	0.144	0.7106	0.8056	2.0164	0.8573	0.9931	2.2759	0	0.4073	0	0.864	1.2307	0.7133	0.4752	2.3429	1.2029	0.2755	0	1.1516	0.6626	0.5722
AF131215.5	4.4185	5.9533	6.6851	15.9991	6.6024	22.3516	16.6758	3.7024	13.6031	1.4799	1.6483	28.7323	13.1181	13.8111	12.3882	2.6785	4.8565	8.4318	13.6078	14.1142	13.8891	2.9818	8.6911	10.0786	8.8103	11.4733	23.2487	21.5545	4.4951	14.6074	14.4245	26.6697	15.2393	11.3536	30.3127	2.3866	3.1664	0.6241	23.689	39.6633	12.7877	13.1459	30.7016	16.2741	11.1645	4.3135	26.9974	19.1875	21.4
NALT1	1.4241	0.2997	0.5205	5.836	2.9993	4.6319	1.1967	3.425	4.5456	2.9389	6.3862	5.0648	2.5484	1.5853	8.3474	6.4641	1.0064	3.301	6.919	4.4869	2.5533	3.7812	2.9675	1.464	2.6917	4.2542	8.7598	3.4716	1.6865	8.9748	3.2428	3.747	22.0283	0.5233	13.7138	0.5838	3.2587	21.0584	1.4716	4.4675	1.4318	6.5666	2.1338	2.3049	1.8284	6.2817	0.8581	2.2169	3.6854
TRAF3IP2-AS1	5.2768	3.654	4.4657	13.3267	7.0061	8.8834	7.4903	4.9126	20.787	4.1853	5.998	17.2259	12.2325	9.0798	4.9846	5.0856	2.7418	9.0768	7.2426	7.4902	8.1666	8.2832	6.8632	12.0896	10.4703	9.961	3.9555	11.8079	6.5493	7.8904	8.8257	16.3283	14.5425	4.227	21.7487	16.2684	7.5546	11.0155	11.5563	16.919	6.8964	9.0084	12.2615	13.0674	11.6069	6.8929	12.9109	15.2406	10.3126
AC009065.8	3.7012	1.2414	1.9165	6.9067	2.7077	6.2607	4.5899	3.6858	11.3216	5.7225	4.5851	3.9135	3.5951	3.6865	6.1397	2.2656	1.2969	6.3944	6.9477	5.8197	3.0357	2.5398	2.5983	4.7423	5.1875	5.9685	4.8657	3.7512	3.8422	7.3857	13.4323	8.2209	8.7009	1.445	12.3421	1.3818	6.0357	14.5377	5.4608	8.2575	2.883	4.0723	2.3148	3.6244	5.4944	2.2441	3.2158	3.5965	4.1633
LINC01311	1.3876	0.677	0.8709	3.4526	1.7372	2.5331	1.2014	1.9341	3.1541	2.61	1.8753	3.7086	1.4182	2.3244	1.351	1.5725	1.1619	4.8225	0.7367	3.8903	2.6701	2.2315	1.2534	2.8829	1.2667	2.3765	1.3267	1.6479	1.2699	5.1017	2.9744	2.9758	7.4742	0.6567	5.2674	0.5651	2.9922	8.7095	2.9779	3.2552	1.1679	2.7654	3.4044	1.2534	2.2674	2.4476	0.6461	1.6692	1.5136
RNF157-AS1	1.3263	1.1567	1.9172	6.9815	4.6803	6.248	2.1382	1.5326	3.7704	0.9321	2.3856	14.8861	10.4706	2.4769	3.8599	1.3531	1.4938	2.2305	5.3252	2.3377	2.7722	1.6433	5.9446	4.7221	5.9375	2.665	7.6594	6.1237	2.1696	4.6316	4.9738	12.7867	7.6155	3.3083	11.1804	5.2404	0.118	4.7693	3.1855	8.1284	5.6379	4.309	9.0113	8.7747	5.2415	1.6083	5.2008	6.0327	5.8018
AC132872.2	0.154	0.2479	0.4252	1.5322	0.212	0.4032	0.6415	0.9257	1.2695	0.5194	1.6138	1.0248	0.3309	0.3834	1.4338	0.5483	0.0925	1.2224	0.7707	1.0932	1.1731	0.3756	0.4988	0.9313	0.6184	1.4502	0.7865	0.7628	0.155	2.1301	0.8127	1.5329	2.8698	0.2939	1.8877	0.0766	0.2191	3.3046	0.6339	1.854	0.4386	0.8182	1.3072	1.0296	1.1613	0.6257	0.5632	1.3496	0.6157
AC008840.1	0.5398	0.1486	0.1147	0.9505	0.9721	0.725	0.725	0.2497	1.0603	0.0374	0.3165	2.0268	1.2906	0.4963	1.4308	0.1972	0.6319	0.3907	1.0739	0.4381	0.2812	0.8611	0.7893	0.8373	0.8895	0.6802	1.3725	0.4115	0.4598	0.5598	0.3215	2.2389	1.2439	0.4035	2.8071	0.248	0.0788	0.0735	1.1854	2.393	0.6506	0.6344	2.0397	0.6982	0.8796	0.5008	1.3064	1.0714	0.8303
AC073476.2	0.6544	1.1966	1.0291	0.2895	0.3504	0.5078	0.2885	0.0874	0.1547	0.0654	0.0277	0.968	0.3126	0.3983	0.237	0.0216	0.1456	0.4063	0.273	0.3835	0.1847	0.0887	0.3769	0.0489	0.3407	0.3276	1.0269	0.7533	0.1464	0.4127	0.5373	0.7574	0.0968	0.5299	0.506	0.0724	0.7589	0.0322	0.3593	0.344	0.2848	0.4589	0.4189	0.778	0.1634	0.1334	0.7182	0.6494	0.4604
OTUD6B-AS1	20.1025	18.1712	19.5286	14.3709	9.5084	16.9003	18.7792	6.9824	13.2334	4.7356	13.4314	17.5715	14.6672	13.1821	16.5718	10.601	7.8461	14.2377	10.9643	9.808	11.1661	20.2726	9.5932	18.695	15.4235	14.3553	17.7066	17.6595	7.4824	9.9689	14.3446	25.0548	15.0609	14.7247	26.4935	9.5222	7.9668	2.8467	12.8982	19.4756	9.3397	20.2744	19.8581	17.9354	16.034	8.855	17.8004	16.8193	18.8982
AL590666.2	2.2846	3.2695	4.9808	52.3546	3.6428	46.7488	7.9207	15.7606	22.3881	0.5408	5.9582	44.9529	34.1133	13.533	8.7342	2.4266	3.9484	19.6595	14.4454	10.7338	8.5514	6.1608	7.3761	77.5874	28.735	29.9402	7.8042	21.8816	10.5304	14.1617	48.916	82.589	59.7149	5.5916	117.627	0.5985	0.6845	9.2594	87.7937	96.3928	15.2426	14.9369	26.2516	62.5828	20.1459	27.9323	31.8471	30.786	18.9153
LINC01254	0	0.0607	0.0195	0.6891	0.0778	0.1645	1.3682	0.034	0.3007	0	0.0431	0.1568	0.2803	0.1126	0.079	0.0503	0.0226	0.0997	0.0472	0.2064	0.2871	0.7585	0.0733	0.076	0.0946	0.0694	0.017	0.3819	0.0284	0.0401	0.2387	0.5195	0.1505	0.1373	1.1613	0.0281	0.0268	0.025	0.0621	0.0729	0.322	0.2628	0.2571	0.108	0.127	0.0148	0.2895	0.1496	0.3014
ASIC4-AS1	0.8781	1.7592	1.4549	76.1144	0.9673	43.4395	6.2719	12.8819	9.5291	0.158	12.5843	170.563	57.952	15.5671	1.3083	1.8763	0.422	10.3283	0.7326	0.8551	5.5013	7.0698	1.0621	56.8943	29.2714	28.1929	2.5329	30.2179	3.182	3.7379	20.7651	207.671	101.126	2.194	80.8924	3.6715	1.1663	22.2282	52.3496	242.29	11.5061	14.4658	10.1176	26.4409	11.7241	63.541	28.6529	62.9714	40.8534
AC140481.1	0.275	0.3542	0.6835	0.5201	0	0.032	0	0	0	0	0.0419	0.6712	0.3638	0.0548	0.0512	0.0326	0	0.6147	0	0.1339	0	0	0	0	0.2577	0	0.0331	0.3469	0	0	0.1161	0.337	1.0985	0.1909	0	0	0.1044	0.0487	0.2718	0.3312	0	0.1462	0	0	0.2472	0.0577	0.161	0.4731	0.4766
POLR2J4	2.1151	1.4218	1.77	3.3489	4.678	4.7377	7.5287	2.1581	7.0922	2.4793	1.9056	3.8752	2.3313	3.5111	6.5062	1.3696	9.4455	2.7895	6.4703	9.5188	2.7676	2.8149	9.3035	2.5418	1.4159	2.8349	6.8179	3.4646	5.5488	7.5944	5.3232	5.1054	7.9791	3.9593	5.6924	7.3381	2.8582	2.2693	2.8501	4.3554	3.3778	2.1715	4.7034	2.9882	2.0984	2.1175	5.4399	1.4418	2.478
SNHG16	2.8036	2.5289	3.4489	8.1932	9.7339	5.2414	16.2905	3.637	20.6274	5.4567	3.7694	6.409	6.1578	5.1279	4.2249	4.6899	14.0987	4.8068	8.6472	9.818	4.8481	13.8674	11.451	7.6634	5.1184	4.7459	8.2611	5.7251	4.2932	6.944	4.114	7.7355	3.4161	7.2176	24.967	12.9577	43.9788	5.6851	17.1543	10.9177	16.784	5.0117	10.418	10.7267	8.8242	6.05	12.0093	11.8148	7.1468
COX10-AS1	1.9521	1.1329	1.4751	4.1495	2.4554	3.6054	3.2633	1.3031	5.8793	1.7768	1.1777	4.992	3.0445	1.5386	1.9325	0.9352	2.5976	2.0973	4.078	3.8545	3.1494	3.9847	3.8381	3.3733	2.8965	2.2033	3.0345	3.1573	2.0115	3.0209	2.0718	6.7058	2.5429	3.318	9.9482	1.9894	6.5846	1.5306	4.5652	11.2184	2.9009	2.6549	6.1711	4.4818	3.1822	1.9909	6.4329	5.0237	3.5041
LYRM4-AS1	0.9775	0.3218	0.3644	0.8075	3.096	1.7296	3.4136	0.3056	1.9969	1.2135	0.4322	1.2254	0.8921	0.8568	0.7283	0.6034	3.2882	0.6324	3.4415	2.2212	0.8442	1.7649	2.8209	1.1958	0.6413	0.4644	2.0678	1.092	1.5941	2.3026	0.4541	1.8088	0.7418	2.4018	4.4444	1.5181	12.4462	0.398	0.805	1.7489	1.6708	0.8442	0.8299	1.1505	1.3052	0.6049	3.3614	1.0089	1.1859
AL158212.3	24.4796	22.5652	25.0983	12.235	7.7019	12.4324	8.9119	7.0101	5.1038	5.4182	9.9376	23.5535	10.8685	15.9619	8.0732	9.9977	3.7042	17.9144	4.5943	6.9479	12.257	3.7264	5.3155	8.8198	9.5326	10.5364	10.1223	25.1544	5.1103	5.7233	13.8685	16.3173	17.8146	14.5572	15.8111	1.4777	9.9394	2.4181	11.1952	20.4457	11.4744	16.1476	9.3537	17.7066	11.2818	6.5538	14.401	15.6832	18.454
AC034236.2	4.3024	1.8228	2.2668	11.6343	4.2876	4.3163	3.5943	4.9355	5.6015	4.9906	6.8187	8.4154	4.2305	4.4544	5.3247	3.7635	1.3149	11.087	5.5731	6.8453	4.9847	4.4199	4.4509	6.2023	5.6464	4.7296	5.6135	3.468	6.3825	11.0053	3.6657	11.5506	18.165	2.9862	5.5155	1.5217	2.2559	12.6774	5.159	6.1354	3.064	7.7093	7.965	3.8507	9.8119	4.4825	3.2721	7.7153	4.0754
AL391834.2	3.1716	2.5084	2.3049	4.984	3.9079	10.3957	6.8892	4.6169	7.1042	1.0511	8.6534	27.0369	12.6952	11.3058	8.55	5.1524	2.1391	4.1234	1.8105	3.7931	10.7411	3.2583	6.0575	10.8835	10.9508	7.52	5.7182	5.7146	8.5699	4.3821	8.3418	19.5356	8.7791	4.2869	11.9487	1.3295	2.6924	0.8865	14.4792	10.7688	6.8951	13.196	9.5161	11.4822	10.93	4.0266	18.0759	14.4674	14.7989
SNHG1	21.1212	8.9366	10.9681	69.8932	31.3936	68.6542	31.8316	33.405	97.7295	49.0072	39.0111	107.261	48.7815	31.5554	18.8358	16.5298	23.6829	54.3467	33.8249	36.4613	75.0087	40.0782	36.0017	79.6711	52.8971	68.3917	16.3081	32.7407	14.1897	46.488	41.5112	117.458	79.2602	17.3368	104.153	24.6615	82.227	160.597	93.2783	93.7601	33.9425	42.1841	46.6281	58.2363	67.3209	76.1332	61.8813	71.8881	47.0265
AC007619.1	5.0881	6.8067	5.6509	3.4126	1.5232	3.0901	2.2825	1.4631	3.2952	0	0.5059	5.031	3.0723	1.983	1.0301	1.1818	0.3544	2.472	0.9228	2.6929	2.0603	1.8891	0.9557	5.5017	2.8136	2.718	3.5896	5.5803	0.8908	1.5696	2.3355	4.6086	3.829	2.3032	2.0527	0.4405	1.0494	0	2.9147	3.8057	1.2604	4.8496	4.964	3.5506	2.1301	1.5081	5.0176	6.2934	5.3085
AC074117.1	3.339	1.1468	1.6598	4.6923	3.3107	6.1567	4.2825	2.6501	8.3273	2.5952	1.9753	5.9268	3.0385	2.2881	2.1891	1.982	2.1394	3.8019	6.7972	6.6118	2.5782	3.552	4.1082	5.566	4.8101	5.645	2.9699	4.3317	4.0335	8.6613	4.3431	4.9757	5.5839	2.2619	12.7295	1.1701	13.255	4.185	4.634	7.0539	3.1199	3.2651	4.212	5.1448	6.0531	5.3089	3.7134	3.4638	2.7243
AC011447.3	0.2702	0.2018	0.1785	0.4736	0.6634	0.3624	0.5968	0.2967	0.9626	0.222	0.1164	0.9255	0.2953	0.1287	0.197	0.1604	0.1412	0.2971	0.9313	0.4482	0.3183	0.7024	0.4771	0.466	0.3933	0.3753	0.2542	0.434	0.3548	1.5589	0.2812	0.3456	0.3207	0.2936	1.9624	0.3392	2.107	0.7384	0.4193	0.8186	0.3933	0.2264	0.8622	0.5029	0.7015	0.2341	0.662	0.3576	0.1958
AL359541.1	0.317	0.3403	0.2189	2.2874	0.6548	1.4761	1.258	0.7624	1.3492	0.4278	1.3292	2.1981	1.6772	1.263	0.5905	0.4704	0	0.6526	0.3967	1.0291	2.5498	0.5801	1.0956	1.8112	1.0611	1.6878	1.0479	1.428	0.3191	0.4499	1.785	4.2734	1.2663	0.4401	2.9416	0.3156	1.0527	0.1403	1.3923	1.2271	0.7902	1.053	1.5381	0.4846	1.4245	0.8312	1.6236	2.8314	1.4792
STK32A-AS1	0.6337	0.3023	0.5833	9.1444	1.0181	7.5606	10.8127	1.397	9.5512	0.285	2.0128	22.4365	13.6893	1.7882	3.6391	1.1284	2.0301	0.8696	0.9692	1.457	2.5931	17.2645	4.0149	3.9753	6.4334	1.0381	4.1255	3.9961	1.701	2.4727	9.1429	19.0249	7.2417	4.838	9.5196	2.944	0	0.3739	8.291	8.9025	9.2513	3.0869	2.4979	5.8924	2.7796	2.2152	16.9225	17.398	7.955
ZNF433-AS1	0.2476	0.3211	0.2671	0.6853	1.2359	1.1348	1.1422	0.6513	2.6178	1.5869	0.4365	0.5236	0.5424	0.8014	0.4035	0.4133	0.471	0.9192	1.0844	1.9841	0.5503	1.5291	1.0963	0.7281	0.4972	0.9126	0.9114	0.7667	0.701	2.3715	0.8386	0.8723	0.6799	0.5478	2.4717	0.9551	2.3197	1.9176	0.7136	0.6788	0.6392	0.5859	0.8352	1.2418	0.596	0.5274	0.7359	0.7985	0.4435
LINC01278	5.0384	6.8094	7.4818	12.7701	7.5683	10.0762	10.1197	5.3964	11.5714	4.2484	7.5788	17.3902	18.8758	9.0869	7.0742	4.6313	5.5215	10.7466	9.5143	15.6653	7.1079	10.336	8.5172	9.0035	9.2643	8.1905	9.1613	10.5177	6.5831	10.1209	9.1648	19.3243	15.0595	9.4492	12.3198	4.6119	8.9372	6.393	11.7856	16.8033	6.5708	9.5532	18.5172	10.9171	10.9232	10.396	19.5776	15.1707	13.7131
AL132655.2	0.4603	0.1098	0	0.0764	0.8452	1.4289	0.3653	0.9226	2.2855	2.6225	0.7018	0.766	0.1015	0.6113	1.286	0.9108	0.1229	1.6244	0.7681	4.9809	2.3384	0.9359	0.928	1.1345	1.1298	1.7595	0.7377	0.8294	0.3089	4.5724	2.1599	0.8461	4.5966	0.1065	2.5424	0	0.4367	12.0876	1.7689	0.264	0.3278	0.9174	1.675	1.4073	1.576	1.046	0.7859	0.6091	0.3068
AL603756.1	0.7163	0.7538	1.3382	0.5242	0.1741	0.515	0.3679	0.4054	0.4932	0.0379	0.1285	0.7713	1.1982	0.1679	0.2354	0.1251	0.135	0.1983	0.2812	0.342	0.1784	0.4626	0.182	0.9063	0.4231	0.2761	0.6837	0.8351	0.0424	0.5082	0.4152	1.8073	0.533	0.3802	0.782	0	1.4392	0.0746	0.8559	0.5437	0.6902	0.3079	1.0477	0.9661	0.4057	0.5082	0.8941	0.7248	0.5337
AL139407.1	3.4906	2.7752	2.6776	1.3896	0.7477	2.3476	0.7388	1.3059	2.1458	0	1.3601	3.5281	1.1285	0.5408	0.4334	0.4604	0.4349	0.8668	0.906	0.8813	1.3135	0.6624	0.134	1.4077	1.2462	2.3508	2.6105	4.4025	1.2493	1.3208	1.9108	5.8934	2.7885	1.5613	3.9586	0.3861	6.6236	0.0687	1.5756	3.5362	2.5411	2.628	2.6814	3.4978	0.8465	1.0982	4.7105	2.5659	1.1375
AL592295.6	25.1184	33.4568	36.2849	30.144	8.0572	19.9918	11.2487	23.6246	10.7866	10.0727	21.9172	24.6482	29.587	23.2097	26.6332	12.3948	6.0192	31.1479	9.6364	14.4084	23.3591	6.4609	13.7274	22.3417	26.8086	27.4322	20.0061	27.9002	8.7838	12.5968	20.7678	24.5385	27.769	22.3004	19.0215	8.3356	14.3087	10.3577	19.4938	18.3952	14.6199	28.7486	22.5747	26.2908	15.8978	21.1066	18.3781	23.9595	28.3762
RNF216P1	5.9901	2.6049	3.3358	7.3696	12.1455	7.6277	7.3019	3.3927	11.6902	4.927	6.1307	5.0298	3.655	6.3783	7.5817	5.1468	5.4735	6.0825	9.4842	7.453	4.245	6.0964	15.5265	4.8382	4.5194	4.9471	7.4385	5.1282	7.7123	7.2556	9.1309	4.7957	9.3745	5.7655	11.1866	6.7213	9.4356	8.4951	6.1863	9.3228	5.9512	5.6501	6.824	5.4382	8.944	5.215	7.2279	4.6199	6.4746
AC016705.2	4.0663	3.2815	3.2363	12.1072	5.2264	9.8416	8.1668	3.5655	3.8217	2.337	7.0007	4.7241	16.6056	6.8965	7.0794	9.1854	2.1983	3.9328	11.6005	7.1133	4.4182	4.3682	5.2017	10.6139	7.5385	5.9952	4.358	7.6422	4.6505	8.0222	9.5163	17.2263	10.6026	5.8094	11.9931	2.0129	0.7073	3.1894	6.015	5.8878	5.2931	16.6354	7.3023	9.289	9.8033	4.7148	11.7106	10.3276	8.9523
AC006557.1	0.336	0.0601	0.116	0.6688	0.6941	0.88	0.1333	0.3536	1.9663	0.529	0.5763	0.6989	0.6666	0.6693	0.7823	0.3989	0.1346	0.9387	0.4906	0.8181	0.7112	1.1273	0.7258	0.5082	0.4499	0.6881	0.4543	0.5297	0.5074	0.5364	1.8328	0.875	1.454	0.3498	2.06	0.0836	0.797	0.1487	0.7379	1.3006	0.1795	0.6138	0.6623	0.5136	0.3235	0.2643	0.6761	0.2779	0.28
AC000068.1	0.8258	0.6842	1.2303	3.72	1.6759	2.7826	2.9666	0.4704	2.4047	0.9774	1.723	8.1245	4.139	1.4719	1.0119	1.1093	0.4873	2.2239	1.1241	1.94	0.9568	1.4846	1.5396	2.4248	3.2877	1.5308	1.8545	3.9548	0.9625	1.7269	2.9061	3.5952	2.6909	2.0212	4.7819	0.2596	1.6495	0.6925	2.2668	1.944	1.0524	2.6274	3.6111	1.7938	2.3437	1.6638	4.3884	5.2334	4.4326
ASB16-AS1	5.3056	1.3368	2.0636	4.6978	7.7866	4.6828	6.9193	4.1187	9.8324	4.4142	4.9372	9.2572	5.8809	5.7807	6.0313	3.9181	4.0698	5.5523	15.1081	7.8433	4.0492	8.4478	8.5871	4.7549	6.1528	5.1823	3.5778	6.6873	4.9146	9.7556	4.2778	8.4554	7.3295	4.1148	9.6249	3.7198	8.6498	11.3548	4.5947	6.9205	5.6412	5.3613	6.1483	6.568	7.9951	3.37	6.9437	6.3282	5.6951
AC074135.1	0.1885	0.2023	0.2603	4.2212	2.8555	1.8652	6.2088	0.17	4.3121	0.1696	0	8.1558	3.6776	0.3755	0.0878	0.1119	1.3588	1.3858	2.5163	0.3825	1.2768	5.2892	2.2802	1.3304	2.2083	0.6948	0.6231	2.4625	1.4232	1.9393	1.5258	14.4377	3.1373	0.3271	10.9945	0.4692	7.6906	0.2503	3.4151	5.3508	3.222	1.127	2.858	2.2331	1.0891	1.3345	8.896	6.2357	2.7644
BX255925.4	0	0.1602	0.1546	1.4487	0.3084	1.4337	0.3555	2.0197	2.8591	0.2014	0.8536	5.3412	1.0367	1.3383	3.5453	0.2658	0	1.4488	3.1761	0.7269	0.5688	1.6391	1.1609	0.4516	0.1499	3.1182	6.729	1.0087	0.6763	4.2899	3.9404	1.7838	10.5847	0.4663	3.8589	0.2229	0.6374	8.9198	0.8606	0	0.1595	1.4876	0.679	1.8827	1.8688	0.5871	0.1638	0.2963	1.1942
AL023806.5	0.1644	0.1764	0.2837	1.6768	0.3395	0.9088	0.3914	0.4447	1.1367	0	0.8145	1.0485	0.924	0.6549	0.0765	0.5366	0.1975	1.6434	0.6857	0.4669	0.5567	1.2031	0.355	1.2153	1.3754	1.0771	0.1976	0.6664	0	0.4665	0.752	2.3667	1.6414	0.2852	0.8715	0	0.6238	0.7275	1.8047	1.838	0.3512	0.9281	0.9968	1.0678	0.7386	0.431	1.3229	3.5342	1.26
AC011912.1	0.7819	1.4839	1.4669	0.5498	0.0468	0.7816	0.4857	0.3781	0.4521	0.0612	0.311	0.4903	1.1466	0.2709	0.2374	0.2522	0.2042	0.7698	0.1702	0.2621	0.259	0.4977	0.1615	0.7541	0.6031	0.4177	0.2554	1.1332	0.154	0.1447	0.7657	1.8851	0.8034	0.3775	0.6647	0.1185	0.4516	0.0602	0.5692	0.1901	0.6053	0.7453	0.3402	1.1952	0.5019	0.1872	0.6716	1.9455	0.8838
AC011503.2	0.8507	0.913	0.7131	2.3282	2.7612	1.839	3.0381	2.5208	6.1416	1.6944	0.9264	3.8759	0.9644	1.2104	0.8488	1.0099	1.5086	3.0733	2.9909	3.0079	4.6814	3.1874	5.4073	4.4108	3.0099	4.6285	1.1685	2.737	1.5291	9.3119	2.566	2.4944	3.3978	1.0122	6.8462	1.9357	3.5743	2.7429	3.3024	5.2787	1.428	1.7357	2.948	3.7151	5.0317	1.8799	2.6674	1.407	1.2961
AC008567.3	0.3695	0.2163	0.0928	0.4681	0.2313	1.0168	0.24	0.202	0.7864	0.2418	0.3073	1.1553	0.4443	0.3011	0.2503	0.1795	0.0269	1.0472	0.3363	0.7906	1.2231	0.082	0.3193	0.6323	0.5397	1.0732	0.3836	0.5448	0.1015	0.4052	0.3783	1.0292	0.5368	0.3498	0.9797	0.2676	0.765	0.0595	0.7562	0.7513	0.4307	0.6249	0.8557	1.2581	0.7548	0.2995	1.1061	1.0224	0.5374
LINC02035	9.3539	12.6838	12.4791	5.2096	5.8676	7.1589	8.943	3.3925	3.949	3.1741	5.862	10.8293	6.4832	7.8578	12.8496	6.1648	3.7592	10.3762	7.1235	8.8068	5.7353	6.1929	6.5863	8.0101	5.7379	6.9664	8.4522	9.1617	7.3553	7.8058	10.918	11.2792	9.5733	8.9761	8.7919	2.4524	5.0375	3.3295	4.1757	6.4997	10.1702	6.4903	7.6007	8.2939	10.9622	3.0897	7.4528	7.0694	8.7424
LINC01447	0.7234	0.4745	0.3745	0.4649	0.4566	0.0175	15.4767	0.598	0.1924	0	0.023	0	0.4584	0.1801	0.1123	0.4294	0	0.0709	0.1509	0.0978	0	1.2501	0.2864	0.2634	0	0.1728	0.4891	0	1.2439	0.1925	0.1273	0.2216	0.0201	0.3975	0.0799	0.12	0.0286	0	0.0165	0	4.0568	0.04	0.0183	0.0921	0.0774	0.0158	0.0221	0	0.0603
LINC00237	1.9649	1.2438	1.5914	24.5386	5.9321	14.4715	8.2773	4.3168	13.991	7.4782	2.5926	35.045	16.693	7.1509	4.1876	0.8299	0.7263	3.6003	1.1664	1.104	8.542	24.8007	12.896	6.2735	9.6121	6.283	3.9287	8.2042	3.7658	10.2415	12.8192	34.9148	31.8219	2.8588	21.8889	10.4582	0.0717	8.228	24.9557	31.6902	6.9969	4.7694	9.2582	13.6603	16.4948	10.1849	21.2884	21.3497	22.8455
AC126407.1	1.1272	0.1152	0.8894	7.7727	0.4435	11.3405	5.8789	2.0332	3.7692	0.2897	0.6138	7.1456	5.5376	2.5662	0.8998	0.0956	0.2579	6.8189	1.8808	1.9602	2.3177	3.536	1.2522	11.906	6.2521	8.0457	3.4839	5.9479	0.8105	4.113	4.7602	26.9359	18.6529	1.6765	17.2897	0	0.3056	0.5701	5.923	0.9696	2.0643	5.2416	12.5979	9.9689	6.9258	1.3511	4.5949	5.966	3.8642
AC004943.2	1.0898	0.6406	1.1465	1.5753	4.3058	2.0615	2.7081	0.5305	3.4096	1.5639	0.9099	2.5619	1.5015	1.7962	2.2956	1.1475	2.1406	1.5032	4.1348	3.622	1.2193	6.0303	4.2821	0.9505	1.6762	1.254	3.3839	2.326	2.3378	4.3172	0.6483	2.5041	1.7188	3.4399	4.4886	1.0333	2.5358	1.6996	1.567	2.1092	2.1159	1.5255	2.5178	1.7948	2.0655	0.9729	3.0281	2.3004	1.3145
AC002456.1	0.1847	0.1468	0.1558	0.7964	3.4472	1.851	2.345	0.5182	2.576	1.3474	1.2983	1.1267	0.2985	0.9196	3.3439	0.9256	4.4535	1.4964	1.0442	3.7466	0.8512	1.3016	3.3151	0.8137	0.5631	1.1092	5.3516	1.1646	2.1481	3.9015	1.4153	0.8926	1.3796	1.3244	2.0807	3.3705	1.8689	1.8888	0.5069	1.5884	0.9644	0.6815	1.991	1.0507	2.3182	0.5487	0.7656	0.4344	0.465
NIPBL-DT	33.7434	22.726	25.1823	24.7457	10.2196	11.2837	10.6748	7.9054	18.9501	3.9464	8.6614	28.8294	12.1957	9.2493	8.1466	4.7091	3.6925	23.5536	12.4157	15.4242	17.2704	20.6225	9.4987	31.4563	18.9831	13.5235	17.7134	15.2411	5.4872	11.9566	10.3264	36.5782	24.4398	10.5753	38.4086	4.5506	11.6521	10.7659	13.1453	32.4591	14.7049	17.6517	40.0438	15.3292	23.963	10.4418	16.0202	23.1412	25.8108
AL161729.4	1.5318	1.6441	1.3219	4.0018	4.2189	2.6747	2.2795	3.4538	8.1489	2.7559	2.6274	6.6911	1.6462	2.2885	1.7832	2.2731	1.0735	5.0676	2.8754	4.8171	3.5665	3.971	3.1433	1.5444	3.9734	3.764	2.3014	2.9325	1.7347	7.3361	2.9649	1.8771	7.2658	2.7909	11.2947	0.5719	7.6301	11.5249	3.8893	4.6116	1.9091	3.9431	7.8963	3.3659	3.5646	2.711	1.6811	10.7677	1.7869
AC244517.7	2.061	2.6218	5.5335	12.0792	7.5685	6.531	6.543	4.8192	16.0808	4.12	1.5712	63.8928	17.4161	11.1763	1.9194	2.3108	6.4194	6.5995	19.8695	19.3278	6.9799	2.7937	9.695	21.7033	18.702	17.069	31.3782	17.5361	9.9125	10.3986	5.9636	30.4482	13.873	8.9009	15.6331	2.7358	0.8691	3.2432	13.2004	10.2428	12.5578	11.1052	11.8048	16.6271	16.7585	5.5239	37.8666	37.7248	9.922
PPFIA2-AS1	1.302	1.4136	1.5499	0.9384	0	0.6533	0.1782	0.135	2.0063	0	0.0685	1.6935	0.3266	0.2236	0.4181	0.1066	0.1079	0.2641	0.6368	0.1457	0.4181	0.6025	0.1164	0.2716	0.3907	0.1471	0.4317	0.8899	0.226	0.7008	0.316	2.3108	0.6875	0.4986	1.2498	0	0.4686	0	1.4789	2.6261	0.4796	0.7755	0.4357	0.549	0.1729	0.259	1.9053	1.6931	0.8679
NPTN-IT1	2.2356	7.8844	8.3788	1.6489	0.4948	2.8812	1.2674	0.264	6.2439	0	0.3043	2.9673	2.2969	0.835	1.9333	0.3318	0.1279	2.0662	1.6986	2.4947	0.4732	0.3409	0.3794	2.1199	1.4698	1.635	3.3349	7.2651	1.0449	2.3227	3.5404	5.9196	2.2591	1.4409	4.4452	0.1987	4.1287	0.0353	2.6738	2.9188	2.303	2.3603	4.3338	3.2953	1.2045	1.6748	4.0017	4.0939	1.916
AL136090.1	0	0	0	0.4957	0	0.4348	0.5929	0	0.265	0	0	2.7626	1.1528	0	0	0	0	0.2929	0	0	0	2.1266	0	0.5021	0.1667	0.4079	1.1972	0.2243	0	0	0.3505	1.0681	1.8236	0.1728	0.4951	0	0	0	0.2734	0.2142	0.3547	0.6617	0.302	0.571	0	0.6529	1.0932	3.954	0.664
AC104596.1	1.3515	0.6963	0.7091	1.1567	1.9355	1.8563	1.33	0.7151	1.783	0.2918	0.9066	4.2579	3.003	1.023	2.0137	1.3477	0.7793	0.5723	1.6236	1.2284	0.8238	3.2974	1.3545	1.9985	3.6549	1.8597	1.9817	2.4351	0.4353	2.1095	1.6361	3.1798	1.7274	1.5759	1.1465	0.8611	1.4874	0.6699	2.5226	4.5569	1.5015	2.4061	2.9506	1.8179	1.631	2.041	3.5993	4.5779	2.5224
AC083867.2	0	0.2854	0.4131	10.1228	1.6478	4.0627	4.1154	1.1991	7.2146	1.9735	2.4326	11.3943	3.5611	0.3973	2.2288	0.2368	0.3195	1.8767	0.4992	0.6474	1.0131	9.0021	1.2062	0.4022	1.8691	0.3267	1.1986	3.5934	1.0038	0.7075	3.0882	10.5092	8.0989	0.6921	6.8735	0.9928	0	0.3531	10.8393	14.4099	0.2841	1.3249	1.8143	2.2864	1.6643	3.9741	12.4032	10.6876	6.2482
AL158212.5	2.2068	2.5266	4.3676	1.4642	0.4052	1.0704	0.9341	0.3538	0.9392	0	0.1682	4.2027	2.2864	2.198	0.411	0.3056	0.4713	0.9085	0.9206	0.9552	0.9342	0.5384	0.3178	1.0878	1.0833	0.6025	1.9894	3.91	0.3703	0.1044	2.1228	2.479	1.714	2.8082	2.2427	0	1.1865	0.1953	1.7365	2.0248	1.1525	1.8081	1.1599	2.9798	1.1333	0.8101	3.2293	2.6767	2.2556
SOX21-AS1	9.3735	5.0674	6.3806	7.4406	11.7699	18.8596	13.9395	7.6915	18.1473	11.5412	10.3105	34.7802	27.3919	14.4812	20.4674	8.2733	7.7782	10.8269	10.3276	10.3205	13.4548	14.2079	22.381	18.3709	19.1887	18.9711	19.5751	16.2968	8.8117	18.5522	18.2188	45.8087	21.1464	16.0106	38.844	3.6467	0.7485	8.2137	20.6661	5.9137	11.3712	13.2273	14.9236	19.6975	14.7596	7.5749	18.8704	17.871	17.0164
ZKSCAN7-AS1	1.1992	1.1442	2.0699	1.6908	1.9267	3.0246	4.1244	0.8412	5.1038	3.2364	2.2856	2.6608	3.5689	2.9862	4.095	2.6101	1.921	1.5282	2.8348	3.7307	2.8768	1.9507	1.8996	2.8213	1.0704	1.4734	4.4444	3.9615	1.6096	3.8289	1.8288	3.1842	2.7943	4.3006	7.4185	0.9949	2.6549	1.7692	1.8654	2.9227	1.5658	3.4522	4.485	2.4442	2.1812	0.8385	5.5571	3.0414	3.3308
AP001432.1	3.1549	2.3829	3.2672	1.8316	0.4827	1.5302	1.5302	0.6323	2.6108	0.473	0	4.5694	1.8546	0.5237	0.6529	0.4162	0.1404	1.4432	1.901	0.9957	1.0388	1.9244	0.4543	1.0603	1.8773	1.2921	1.6854	2.6844	1.7644	1.741	1.6037	6.5511	1.8669	2.798	3.7174	0.698	2.8271	2.0169	0.9622	1.5076	2.2469	1.6301	1.5945	1.3396	1.0126	0.7353	5.6426	1.2756	1.0515
AC010729.2	0.3306	0.0526	0.0507	1.1882	0.86	0.5345	1.487	0.4197	2.3842	3.7012	0.168	1.243	0.2915	0.4025	0.1026	0.5015	0.3236	0.9939	2.176	0.954	0.591	1.1204	1.46	0.7655	0.5164	0.7222	0.0221	0.4964	0.8136	1.6681	0.4654	0.9904	1.6141	0.3315	1.7774	0.5486	1.5336	0.878	0.4639	1.0112	1.2296	0.6101	0.401	0.4773	1.4149	0.3275	0.8601	0.8263	0.6856
AL136368.1	0.4546	0.6505	0.6277	2.9407	2.504	3.4395	1.4431	2.0499	3.6274	0	0.8664	5.169	3.6075	1.1319	1.0583	0.5397	0.7282	1.7378	2.2755	1.4756	1.9243	4.7137	1.1783	2.4444	3.8037	2.234	2.0489	4.7096	0.4576	3.709	1.4398	14.0657	5.4472	0.4733	8.5866	0.9051	12.2919	1.2071	2.4956	5.0831	3.5611	2.1138	1.6541	3.4743	2.4804	1.907	1.9956	4.06	5.1512
[truncated: 383 more columns]
